# Supplementary material for: Performance of self-reported measures of alcohol use and of harmful drinking patterns against ethyl glucuronide hair testing among young Swiss men
Source: PLoS One. 2020 Dec 23;15(12):e0244336. doi: 10.1371/journal.pone.0244336 (PMC7757898; doi:10.1371/journal.pone.0244336)
Supplement: S1 Data — (XLSX) [file pone.0244336.s005.xlsx]

## Sheet: Data
rsod	totalweekqf	totaldiary	etg	etg01	audit	hair_length	sit_fin
2	27	30	29	0	12	5	2
4	1.04	0	6.8	0	5	5	2
3	12	19	11	0	12	5	1
2	32	1	34	1	28	5	1
3	6.12	17	6.9	0	12	3.5	1
4	6	12	2.75	0	7	3	2
5	3.17	0	0	0	2	5	2
2	18.5	30	691	1	13	1	2
4	7	6	4.6	0	6	1.5
2	14.5	34	168	1	15	1
2	15.81	37	9.6	0	12	1	1
3	10	16	6	0	12	4	1
2	23.5	28	33	1	22	3	2
4	2.37	2	2.75	0	5	1	2
3	3.35	9	10	0	12	5	2
4	4.37	5	2.75	0	11	1	2
4	1.27	9	35	1	9	1	1
2	27	28	58	1	15	1.5	2
2	12.5	24	11	0	17	1.5	2
3	4.67	22	2.75	0	11	4.5
4	0.52	5	0	0	5	1	1
3	29.5	39	20	0	13	5	2
4	3.87	4	2.75	0	8	1	2
5	1.21	4	2.75	0	3	1	1
2	27.5	33	40	1	16	5	1
4	10.87	1	10	0	12	3	2
3	13.02	19	18	0	14	5	2
2	13.67	48	29	0	13	3	2
3	1.9	17	2.75	0	11	1.5	2
1	46.5	41	106	1	15	5	1
3	4.04	3	8	0	9	5	2
2	15.81	21	7.1	0	13	4	1
2	52.5	47	12	0	20	5
2	21	29	55	1	15	3	1
2	15.02	30	31	1	17	1.5	1
2	22	29	13	0	17	5	1
2	22.02	47	95	1	23	5	2
3	15.5	12	16	0	14	4	1
3	36.5	33	15	0	15	1	1
2	15.4	30	15	0	12	4	2
1	52.5	44	118	1	29	4.5	2
2	20	40	2.75	0	22	1.5	2
3	7	10	2.75	0	13	3	2
2	11	25	59	1	16	3	1
5	0.35	0	0	0	1	1.5	2
5	1.73	7	0	0	4	3	2
2	5.5	4	7.3	0	14	5	2
2	7.5	23	2.75	0	18	5	2
3	13.17	12	4.8	0	14	4	2
2	18	37	34	1	16	3.5	1
2	13	30	21	0	13	1	1
4	5.52	8	69	1	10	2	1
4	0.35	0	2.75	0	6	2	2
4	0.81	10	0	0	15	4	2
4	10	9	6.7	0	20	5	1
4	1.67	4	0	0	3	2	2
4	1.44	9	2.75	0	6	3	1
2	20.5	30	7.4	0	14	5	2
3	10.5	15	31	1	7	4.5	1
2	15.5	23	145	1	13	2.5	1
3	11.35	7	2.75	0	14	1	1
2	33	64	22	0	13	1.5	1
2	15.87	17	70	1	17	2	2
2	15	7	16	0	14	1.5	2
5	0.52	3	2.75	0	3	5	1
5	0.52	2	0	0	2	5	2
2	20	0	9.4	0	15	3.5	2
3	18	12	5.8	0	16	2.5
3	24	34	31	1	16	2	1
2	12.5	8	69	1	13	2	1
3	20.35	4	2.75	0	18	5	1
4	11.5	12	2.75	0	17	5	2
2	19.33	25	8.2	0	16	5	2
2	27.5	35	2.75	0	21	1	1
3	16.5	11	38	1	9	4	2
2	22	33	43	1	13	5	1
2	20	0	49	1	18	5	2
2	30.5	37	82	1	13	4	1
4	2.88	4	8.3	0	5	5	2
4	10.27	36	0	0	14	1	1
2	16.5	30	7.4	0	17	2.5	2
2	10	16	18	0	9	1	1
3	5	15	4.8	0	14	2.5
3	17.02	19	38	1	15	0.5	2
3	7	5	0	0	9	5
5	6.35	14	17	0	14	5	1
3	19.5	29	37	1	14	2	1
2	18	13	38	1	19	2	1
1	26	0	0	0	15	1.5	2
3	4.37	26	2.75	0	17	5	2
4	1.04	3	0	0	4	1.5	2
3	5.5	10	15	0	13	1.5	2
2	19.5	21	7.8	0	15	3.5	1
2	15.5	31	0	0	16	0.5	1
3	7	27	15	0	13	4.5	1
2	16.5	27	102	1	16	0.5	2
2	14	34	2.75	0	15	5	1
4	3.52	14	8.6	0	15	3	1
2	14.5	12	2.75	0	14	5	1
3	18	14	2.75	0	16	5	2
4	7	4	2.75	0	8	1
4	4.37	7	0	0	5	1.5	2
4	5.67	14	5	0	14	5	1
2	53	52	55	1	16	1	1
3	4.73	8	10	0	18	1.5	1
2	30.5	40	36	1	14	5	1
3	11	20	8.4	0	23	5	2
3	11.5	20	16	0	13	3.5	1
2	14	26	18	0	20	5	2
5	0.35	2	2.75	0	2	5	1
4	0.98	3	2.75	0	3	3.5	2
2	18.5	32	11	0	13	5	2
2	14	13	16	0	14	5	2
3	9.52	16	15	0	16	3.5	1
4	1.27	0	0	0	5	2	2
5	0.35	2	2.75	0	2	5	1
4	14	10	2.75	0	21	0.5	2
4	3.52	16	2.75	0	11	2	2
3	9	12	0	0	10	4.5	2
3	6.31	10	39	1	20	5	1
3	12.5	17	26	0	16	6
3	10	28	6.2	0	15	4.5
4	11.5	17	34	1	5	1.5	2
3	7.9	7	0	0	14	1	2
3	10.5	21	51	1	15	3
3	14	16	2.75	0	13	1	2
3	8.5	38	57	1	13	1	2
4	11.35	7	2.75	0	5	3	1
2	12.52	21	54	1	18	1	1
1	44	33	31	1	26	4.5
4	1.85	4	2.75	0	2	4	1
4	8.67	8	20	0	13	3	2
2	11.5	29	2.75	0	14	5	2
5	3	12	10	0	3	4	2
2	30.5	56	13	0	22	4.5	1
2	20.35	14	14	0	17	1	1
2	21	28	22	0	15	5	2
2	18.5	17	48	1	14	2	1
2	15.17	12	100	1	16	1	1
2	11.35	13	2.75	0	21	2	2
2	7	22	28	0	15	1.5	2
2	29.17	7	11	0	26	2.5
2	24	31	30	1	14	3	2
4	2.37	17	2.75	0	9	1	1
2	33.5	44	53	1	26	1	2
2	20.4	19	36	1	27	1.5	1
3	21	39	21	0	14	2	2
3	11	0	2.75	0	16	5	1
5	0.35	0	6.3	0	1	5	2
2	15.87	14	61	1	16	5	2
2	9.23	53	0	0	18	5	2
4	10	13	2.75	0	5	1	1
3	14.5	20	24	0	15	3	1
3	14	37	21	0	17	5	1
2	16.5	53.5	8.2	0	18	5	2
3	14.5	23.5	0	0	8	3.5	1
2	14.5	18	2.75	0	25	1.5
2	22	16	44	1	30		1
4	5.52	44	4.9	0	4	5	2
2	12.52	19	2.75	0	18	5	1
4	6.35	10	4.9	0	14	1
4	1.67	2	0	0	2	1	2
2	16.5	20	55	1	15	2.5
4	0.58	5	2.75	0	4	1	2
1	79	0	47	1	19	1	1
4	4.04	5	12	0	15	2	1
4	7.79	14	0	0	6	1	2
5	39	29	2.75	0	14	5
3	10	17	21	0	14	5	1
2	13.87	23	19	0	13	4
5	1.04	2	2.75	0	2	4	2
2	14.5	17	15	0	15	4.5	2
5	0.69	1	5.1	0	1	4	2
2	18.5	41	100	1	13	2	1
4	4.37	7	11	0	6	5	2
3	6.31	6	8.5	0	15	4	2
1	91	76	26	0	23	5	2
2	16.5	15	191	1	13	3	1
5	0.52	2	0	0	2	2
3	8.5	9	5.1	0	10	1	2
4	1.73	1	2.75	0	5	1	1
2	39	48	70	1	19	2	1
4	0.98	2	2.75	0	5	3.5	2
2	11.5	13	26	0	6	1.5	1
2	12.5	8	17	0	13	1.5	1
3	14.5	18	17	0	12	4.5	2
4	0.35	3	2.75	0	3	3	2
2	5.67	8	5.2	0	6	1
3	5	15	9.3	0	8	4	1
4	2.88	8	0	0	7	5	2
3	12	14	15	0	20	1	2
2	13.02	34	26	0	17	3.5
4	15.35	26	13	0	19	5	2
2	34	38	24	0	15	6	2
4	1.73	3	2.75	0	5	3.5
3	3.67	45	11	0	15	2	2
4	4.67	12	2.75	0	10	2.5	1
2	18	17	19	0	18	1	1
3	13	17	30	1	21	4.5	1
3	10	19	19	0	14	2.5	2
1	91	153	156	1	31	4	1
2	23.5	26	44	1	21	1	2
3	15	20	0	0	14	4.5	2
3	14	17	13	0	14	2	1
3	8.5	5	23	0	5	3	1
3	5.85	5	2.75	0	7	2	1
4	3.35	13	13	0	11	3.5	2
4	2.88	14	2.75	0	4	2.5	2
3	10	11	24	0	7	2.5	1
2	14.5	19	28	0	16	5	1
3	5.94	6	2.75	0	8	5	2
4	3.35	1	7.6	0	14	5	2
4	0.4	10	2.75	0	4	2	2
2	59	70	18	0	13	5	2
3	3.52	19.5	0	0	9	3.5	2
2	13.63	36	54	1	23	3	2
4	3.17	8	2.75	0	3	5	2
3	5.85	16	4.5	0	18	1.5
2	13.5	21	7.5	0	30	5	1
3	15.87	28	23	0	14	1	2
4	2.6	5	5.2	0	7	1	2
5	1.04	4	0	0	2	1	1
2	21.5	39	0	0	14	5	1
3	23	21	115	1	15	2	2
4	8.37	17	6.8	0	13	5	2
4	5	4.5	0	0	5	5	1
3	8.5	15	12	0	10	3	1

## Sheet: Labels
rsod	During the past 12 months, about how often do you drink six or more units of alcohol on a single occasion?	1: every or nearly every day; 2: every week; 3: every month; 4: less than onc a month; 5: never
sit_fin	perceived familal income	1: above the average; 2: in the average or below
etg01	excessive chronic drinking	0: no; 1: yes
